# Supplementary material for: ICSI in non-male factor infertility patients does not alter metabolomic signature in sibling embryos as evidenced by sensitivity enhanced nuclear magnetic resonance (NMR) spectroscopy
Source: PLoS One. 2022 Sep 23;17(9):e0273321. doi: 10.1371/journal.pone.0273321 (PMC9506644; doi:10.1371/journal.pone.0273321)
Supplement: S1 File — (XLSX) [file pone.0273321.s003.xlsx]

## Sheet: clinical characteristics AND em
Age (Female partner) in years	Age(Male partner) in years	Antral follicle count (n)	Anti-mullerian hormone (ng/mL)	Basal hormone levels			Hormones on the day of hCG			Duration of Stimulation (in days)	Duration of infertility (in years)	Total sperm number millions/ejaculate	Sperm motility(%)	Sperm morphology (%)	Sperm DNA damage (%)	Sperm Survival (%)	DNA damage in processed sperm fraction by sperm chromatin dispersion assay (%)	DNA damage in sperm post 16 h of insemination using SCD assay (%)
				Follicle stimulating hormone (mIU/mL)	Leutinizing hormone(mIU/mL)	Estradiol (pg/mL)	Leutinizing hormone (mIU/mL)	Progesterone (ng/mL)	Estradiol (pg/mL)										No. of oocytes inseminated (n)		Fertilization rate (%)		Embryo quality (Day 3) GI (%)		Embryo quality (Day 3) GII (%)		Embryo quality (Day 3) GIII (%)		Embryo quality (Day 5) GI (%)		Embryo quality (Day 5) GII (%)		Embryo quality (Day 5) GIII (%)		Blastocyst rate (%)
32	35	28	3.61	6.9	3.3	32.2	2.9	0.5	4088	10	6	162.5	80	51	11	40	20.6	22.1	ICSI	IVF	ICSI	IVF	ICSI	IVF	ICSI	IVF	ICSI	IVF	ICSI	IVF	ICSI	IVF	ICSI	IVF	ICSI	IVF
36	41	17	3.83	7.2	12.8	36.4	1.3	1.6	7803	12	4.5	216	58	40	12	70	30.2	31.5	4	20	75	50	100	60	0	40	0	0	0	50	100	40	0	10	100	80
30	40	7	3.56	7.4	6.4	45.4	2.2	1.4	4883	12	4	132	65	49	15	65	26.6	25	7	13	71.43	69.23	20	33.33	80	22.22	0	44.44	20	33.33	40	22.22	0	0	80	55.56
35	41	17	3.77	8	6.2	35.5	2.8	0.5	2687	10	10	147	55	41	12	40	31	30	24	13	66.67	100	25	38.46	43.75	46.15	25	15.38	25	15.38	18.75	38.36	25	15.38	68.75	69.23
33	38	8	4.15	5.3	2.5	39.3	0.4	1.3	2684	9	6	48.5	67	52	12	35	18	19	11	15	90.91	86.67	80	61.54	20	30.77	0	7.69	20	38.46	20	30.77	50	15.38	90	84.62
30	38	7	3.82	6.7	2.2	34.4	1	1.2	3466	12	6	73	77	45	13	70	20.2	19	13	8	100	62.5	61.54	40	30.77	40	7.69	20	0	0	61.54	40	23.08	40	100	80
29	34	15	3.3	2.25	5.2	42.1	3.3	1	4244	9	9	204	38	30	12	60	22	23.1	7	13	100	38.46	42.86	60	57.14	20	0	20	28.57	60	57.14	0	0	20	85.71	100
33	38	15	3.75	6.2	4.3	31.1	2	1.1	9651	12	3	31	43	41	11	50	18	20	15	28	86.67	71.43	15.38	15	76.92	40	7.69	40	30.77	0	23.08	35	7.69	35	61.54	70
31	39	10	5.75	8.2	6.2	31.7	5.7	0.8	3438	9	3	87.5	43	50	13	35	19	22	18	6	50	16.67	55.56	100	33.33	0	11.11	0	11.11	0	11.11	100	33.33	0	33.33	100
29	37	12	3.45	7.25	2.5	43.3	0.9	0.9	2992	10	4	107.5	53	49	7	50	19.8	20	12	9	75	88.8	44.44	25	33.33	75	11.11	0	44.44	37.5	22.22	25	0	25	75	87.5
35	37	8	4.2	4.8	2.2	40.3	1.7	1.4	4111	10	10	35	32	45	4	30	21	23	7	9	85.7	77.7	0	28.57	33.33	28.57	66.67	42.86	0	0	16.67	0	0	28.57	16.67	28.57
33	49	14	1.46	5	8.2	37.3	4.8	0.7	4891	12	13	168	34	42	8	50	22	22.5	9	16	88.89	56.25	50	44.44	0	33.33	50	22.22	37.5	44.44	37.5	22.22	25	22.22	100	88.89
29	35	9	12.48	2.6	6.2	32.9	4.2	0.9	5800	9	11	273	61	58	10	65	18.9	19	11	13	45.45	46.15	80	33.33	20	33.33	0	33.33	60	16.67	40	33.33	0	16.67	100	66.67
33	35	12	5.68	4	5.4	34.3	3.2	1	4610	9	7	186	40	30	8	35	25	27	16	13	68.75	53.85	25	42.86	50	0	25	57.14	0	42.86	27.27	0	18.12	0	54.55	42.86
31	35	8	6.25	6.25	2.25	33.1	0.4	0.9	2252	12	6	112.5	59	38	10	80	21	22	13	9	76.92	33.33	60	66.67	30	33.33	10	0	10	0	30	0	20	33.33	60	33.33
28	33	10	5.68	7.7	2.25	36.2	0.4	2	3427	12	3	116	75	55	7	70	22	24	10	9	90	18.18	36.36	50	45.45	50	0	0	0	0	27.27	0	9.09	66.67	36.36	100
31	37	7	4.83	8.75	6.35	44.5	3.4	0.8	2983	9	1.5	238	65	35	7	60	28	30	8	16	75	75	50	16.67	50	58.33	0	8.33	50	8.33	33.33	75	16.67	8.33	100	91.67
31	39	19	5.25	6.4	4.8	40.5	2.9	2	5403	9	5	114	70	45	8	50	22	21	12	12	100	25	75	0	8.33	0	0	0	33.33	0	16.67	0	16.67	0	66.67	0
29	38	10	4.92	10	4	32.5	3.1	1.5	4663	9	4	186	80	37	5	70	18	18.1	9	20	55.56	40	60	62.5	40	37.5	0	0	0	0	60	12.5	40	37.5	100	80
																			17	18	64.71	66.67	54.55	75	27.27	16.67	18.18	8.33	0	33.33	36.36	25	45.45	25	100	100

## Sheet: Metabolite data
	Individual metabolite intensity
SCM sample	Leucine	Isoleucine	Valine	Lactate	Pyruvate	Citrate	Lysine	Glucose	Thyrosine	Histidine	Phenyl alanine	Formate
IVF	1.9422	0.9956	1.0255	23.2108	0.5362	2.9541	0.9261	0.3401	0.3346	0.1327	0.3278	0.0152
IVF	1.9724	1.0394	1.0655	23.3035	0.5274	3.2088	0.8791	0.3277	0.3524	0.1516	0.3363	0.0262
IVF	1.9476	1.0119	1.0503	22.8807	0.5276	2.9805	0.8474	0.3342	0.3402	0.1157	0.2377	0.022
IVF	0.27583	0.36611	0.34681	8.51972	0.14847	0.85986	0.28333	0.10486	0.11306	0.03153	0.08458	0.00764
IVF	0.406	0.21029	0.22171	4.79571	0.09357	0.50314	0.18686	0.06714	0.06757	0.02071	0.05243	0.00414
IVF	4.49125	2.54125	2.62575	56.9627	1.308	7.44825	2.10925	0.82025	0.8565	0.30775	0.62625	0.04675
IVF	0.5476	0.2865	0.2941	6.3779	0.1309	0.7988	0.2396	0.0885	0.0933	0.028	0.0685	0.006
IVF	2.3595	1.2313	1.2713	28.0587	0.5646	3.5623	1.0494	0.3993	0.4075	0.1653	0.4077	0.0211
IVF	3.2928	1.7663	1.8107	36.8449	0.9337	5.044	1.368	0.3915	0.565	0.2096	0.3713	0.0164
IVF	2.4558	1.2924	1.3279	27.7576	0.6908	3.8315	0.9775	0.3926	0.4277	0.1505	0.3089	0.0209
IVF	2.7424	1.4475	1.4992	31.7359	0.7528	4.275	1.2648	0.4573	0.48	0.1699	0.3476	0.0247
IVF	2.2975	1.2299	1.3034	31.0969	0.707	3.764	0.6023	0.2375	0.4376	0.1483	0.2968	0.0324
IVF	2.0814	1.1044	1.1284	23.902	0.5925	3.2094	0.9458	0.3638	0.3706	0.1278	0.2501	0.0192
IVF	0.2006	0.1234	0.1235	2.6461	0.0644	0.3181	0.1203	0.0333	0.0382	0.0104	0.0295	0.0026
IVF	0.2825	0.145	0.1492	3.1724	0.0645	0.3392	0.1266	0.0357	0.0455	0.0139	0.0368	0.0071
IVF	0.7861	0.4051	0.426	9.6828	0.212	1.2569	0.2354	0.1456	0.1461	0.0593	0.1391	0.0092
IVF	1.8149	0.976	0.9939	20.7416	0.5271	2.9687	0.8413	0.3029	0.3221	0.1296	0.3225	0.0126
IVF	1.74571	0.89586	0.93986	19.8233	0.42186	2.54871	0.58286	0.29571	0.285	0.12243	0.30329	0.01671
IVF	2.3346	1.2486	1.2807	26.0512	0.7048	3.7526	1.1678	0.4259	0.4048	0.1717	0.4015	0.013
IVF	2.2519	1.1808	1.1758	24.8469	0.6545	3.5039	1.0519	0.3917	0.3782	0.153	0.3801	0.0113
IVF	1.705	1.0274	1.0792	21.7537	0.5934	3.1048	0.9143	0.3459	0.3503	0.1509	0.3521	0.0117
IVF	0.0886	0.0473	0.0481	1	0.0256	0.1422	0.04	0.0157	0.0155	0.0064	0.0155	0.0006
IVF	2.1975	1.1774	1.2173	25.8552	0.6294	3.595	1.0552	0.3862	0.3831	0.1448	0.2982	0.0184
IVF	2.6384	1.4371	1.5099	31.6906	0.8011	4.4939	1.2734	0.4782	0.4728	0.1803	0.3764	0.0208
IVF	2.0772	1.1402	1.1804	24.585	0.5991	3.4573	0.9849	0.3755	0.3742	0.1375	0.2869	0.8024
IVF	1.7744	0.9839	1.0075	20.9153	0.5819	2.9965	0.8653	0.3276	0.3176	0.1344	0.3249	0.0096
IVF	2.2327	1.294	1.3048	27.0968	0.8059	3.8034	1.1827	0.467	0.4152	0.1801	0.4176	0.0131
IVF	1.8522	1.0698	1.1173	22.7753	0.5948	3.3674	0.9676	0.3591	0.3604	0.1605	0.3477	0.0136
IVF	1.2196	0.732	0.8073	16.2162	0.4007	2.3087	0.6565	0.2544	0.2511	0.1117	0.2576	0.0088
IVF	1.621	0.8942	0.9316	19.4097	0.5172	2.6395	0.8315	0.3152	0.3043	0.1313	0.3048	0.0105
IVF	2.9137	1.7256	1.9428	37.2878	0.9141	5.7049	1.6399	0.614	0.6144	0.2863	0.6158	0.0206
IVF	2.2202	1.34113	1.38794	24.9875	0.64884	3.65654	1.05712	0.36962	0.46148	0.18576	0.43328	0.01599
IVF	2.628	1.4881	1.5169	31.5749	0.7961	4.5507	1.3483	0.5037	0.4856	0.2046	0.4739	0.0122
IVF	2.2813	1.2208	1.2553	25.732	0.7017	3.7159	1.1452	0.4104	0.3867	0.1596	0.3821	0.0112
IVF	2.03328	1.34244	1.38125	28.0233	0.65174	4.10203	1.24709	0.42878	0.46323	0.19142	0.44215	0.01773
IVF	1.50825	0.8835	0.94637	17.6163	0.39175	2.60288	0.69763	0.28875	0.28487	0.11963	0.29638	0.00838
IVF	0.9888	0.5676	0.6061	11.8874	0.2738	1.6754	0.4227	0.1784	0.1735	0.072	0.1852	0.0068
IVF	1.4666	0.7704	0.7963	15.489	0.3721	2.2827	0.5932	0.235	0.2232	0.095	0.2385	0.007
IVF	2.56	1.38162	1.42632	25.2746	0.60485	3.70397	0.87294	0.40176	0.43132	0.17279	0.43809	0.01397
IVF	1.35809	0.71971	0.73985	15.3454	0.37471	2.07279	0.57265	0.235	0.22029	0.07941	0.21574	0.00471
IVF	0.4466	0.24	0.2589	5.3183	0.1035	0.7011	0.1993	0.0692	0.0716	0.0249	0.0612	0.0042
IVF	1.623	0.9341	1.0938	20.15	0.4278	2.9219	0.8006	0.2986	0.3333	0.1398	0.3279	0.012
IVF	1.6352	1.0218	1.0886	18.5443	0.4359	2.8548	0.7147	0.2537	0.3444	0.1482	0.3403	0.0125
IVF	0.8631	0.4503	0.4579	8.7159	0.1951	1.1614	0.3075	0.1289	0.1366	0.0532	0.1424	0.0049
IVF	1.7806	0.9704	0.9943	18.2196	0.4963	2.5963	0.793	0.2888	0.313	0.1245	0.3233	0.01
IVF	0.9432	0.5052	0.5166	10.9179	0.25	1.4702	0.3778	0.1519	0.1454	0.0582	0.1556	0.0084
IVF	2.6066	1.3564	1.3793	26.1574	0.7165	3.579	1.0812	0.3936	0.4236	0.1749	0.4346	0.0125
ICSI	1.5414	0.811	0.8659	18.5384	0.4143	2.379	0.6989	0.2691	0.2817	0.1021	0.2151	0.0162
ICSI	4.3425	2.2735	2.3235	52.2255	1.17925	6.7695	1.99825	0.778	0.74775	0.29275	0.744	0.04275
ICSI	1.6602	0.8592	0.8905	18.5884	0.4698	2.5392	0.7735	0.3042	0.299	0.0976	0.2094	0.0145
ICSI	2.0448	1.0673	1.0821	22.6442	0.4745	3.0883	0.8611	0.3394	0.3428	0.1429	0.3598	0.0199
ICSI	1.9241	1.0056	1.0204	22.0779	0.4334	2.9191	0.8267	0.3293	0.3347	0.1327	0.3287	0.017
ICSI	2.0641	1.0623	1.0876	22.4503	0.4623	3.0421	0.9011	0.3392	0.3607	0.1439	0.3535	0.0209
ICSI	2.0686	1.0569	1.092	22.4014	0.5022	3.0739	0.8846	0.3494	0.3425	0.1209	0.2577	0.0214
ICSI	0.5322	0.2688	0.2747	5.8167	0.1482	0.6985	0.3083	0.0804	0.0831	0.0269	0.0679	0.0073
ICSI	0.1062	0.0554	0.0568	1.2197	0.0245	0.1117	0.0533	0.0137	0.0164	0.0047	0.0145	0.0021
ICSI	3.0593	1.637	1.7032	36.0035	0.826	4.8655	1.403	0.5371	0.5575	0.2025	0.4143	0.0407
ICSI	1.7151	0.8904	0.9051	19.3699	0.4994	2.6452	0.7251	0.2907	0.2931	0.1198	0.2976	0.0177
ICSI	1.2283	0.8894	0.9284	20.5498	0.4683	2.7754	0.7498	0.2851	0.3145	0.1223	0.2445	0.0177
ICSI	2.1266	1.1723	1.2359	26.0192	0.6225	3.5938	1.0502	0.3964	0.3943	0.1482	0.3067	0.0235
ICSI	0.293	0.1637	0.2451	5.6803	0.067	0.7242	0.2139	0.0732	0.0761	0.0255	0.0827	0.0032
ICSI	2.0484	1.0701	1.0881	23.1011	0.5737	3.0486	0.9042	0.3563	0.3485	0.1446	0.3375	0.0135
ICSI	2.0625	1.0816	1.0933	22.3996	0.4939	3.0953	0.9309	0.3621	0.3575	0.1396	0.3472	0.015
ICSI	2.0049	1.103	1.1126	23.3516	0.6117	3.3281	0.9803	0.3645	0.3667	0.1517	0.3543	0.0173
ICSI	2.659	1.46038	1.46413	30.6208	0.84575	4.32212	1.285	0.4725	0.4605	0.19675	0.46525	0.01913
ICSI	1.53717	0.81933	0.83983	17.528	0.37917	2.28133	0.59717	0.25967	0.25183	0.07833	0.2015	0.01383
ICSI	1.8909	1.0691	1.1061	22.645	0.5321	3.2771	0.9556	0.3496	0.3537	0.1221	0.273	0.0163
ICSI	2.5019	1.3637	1.4128	29.7469	0.7229	4.2421	1.2168	0.4372	0.4483	0.17	0.3463	0.0217
ICSI	1.375	0.73933	0.75783	15.2352	0.3595	2.16133	0.6045	0.25767	0.2365	0.07467	0.18267	0.0105
ICSI	2.0297	1.1148	1.1435	23.7344	0.6869	3.4395	0.9845	0.3701	0.3538	0.1495	0.347	0.0102
ICSI	1.56433	0.84633	0.86067	17.8757	0.40483	2.4575	0.63517	0.29917	0.27133	0.08133	0.20217	0.01217
ICSI	2.139	1.184	1.2161	25.883	0.6349	3.667	1.0362	0.3712	0.389	0.1449	0.2947	0.0195
ICSI	2.6113	1.5091	1.5764	33.4125	0.8363	4.7749	1.3303	0.4884	0.4945	0.1962	0.3852	0.0253
ICSI	0.8384	0.4556	0.4648	9.7803	0.2508	1.2569	0.3538	0.1367	0.1424	0.0531	0.1488	0.0048
ICSI	2.4486	1.3058	1.3337	27.9587	0.738	3.9182	1.1819	0.4324	0.4045	0.1813	0.4147	0.0184
ICSI	1.8152	1.0293	1.0554	22.0441	0.57	3.1773	0.932	0.1688	0.3381	0.1473	0.3374	0.0324
ICSI	0.7411	0.8481	0.9135	20.1153	0.5141	2.9134	0.8786	0.3103	0.3213	0.1327	0.3247	0.0139
ICSI	2.2423	1.2311	1.2807	26.6314	0.7199	3.7891	1.1097	0.4142	0.4113	0.1781	0.4078	0.0163
ICSI	2.5488	1.3763	1.4181	30.028	0.6628	4.2725	1.2209	0.4661	0.4676	0.2013	0.4581	0.0185
ICSI	2.2312	1.1578	1.2373	25.757	0.4774	3.3507	1.1229	0.3057	0.3428	0.0918	0.3718	0.0136
ICSI	2.7675	1.45475	1.492	31.263	0.692	4.23325	1.10375	0.43425	0.43725	0.17375	0.4585	0.0165
ICSI	1.22225	0.628	0.65075	12.505	0.2595	1.842	0.54075	0.2235	0.1965	0.064	0.21425	0.00275
ICSI	1.12817	0.59283	0.6175	13.0385	0.25583	1.72067	0.45283	0.18383	0.187	0.07	0.18633	0.00667
ICSI	2.02417	1.167	1.1915	23.6903	0.65733	3.121	0.9805	0.3745	0.3535	0.14517	0.3745	0.01083
ICSI	1.3945	0.7848	0.8156	16.5998	0.398	2.3884	0.6306	0.2553	0.2476	0.0993	0.2567	0.1186
ICSI	0.10819	0.06181	0.06597	1.38889	0.02972	0.17681	0.04764	0.02056	0.01958	0.00778	0.02083	0.000833333
ICSI	1.55625	0.82444	0.85347	16.1139	0.38542	2.11764	0.61847	0.21181	0.25056	0.09583	0.25347	0.00986
ICSI	1.1355	0.6336	0.6528	14.0175	0.2996	1.9115	0.5099	0.2099	0.1973	0.0794	0.2076	0.0074
ICSI	1.8507	0.963	1.0155	20.9485	0.5627	2.6286	0.3199	0.1338	0.3241	0.1263	0.329	0.0136
ICSI	0.24025	0.13225	0.13675	2.5	0.07725	0.3415	0.1035	0.0365	0.04425	0.01825	0.0445	0.0015
ICSI	2.38125	1.26031	1.2925	27.6859	0.58828	3.75109	1.02172	0.40063	0.37828	0.15641	0.41984	0.01844
ICSI	3.52391	1.83609	1.87438	34.6142	0.7825	4.88016	1.34375	0.51812	0.58109	0.23141	0.58984	0.01719
ICSI	2.2189	1.1541	1.1633	21.1653	0.6224	3.0295	0.8756	0.3425	0.349	0.1499	0.3683	0.0103
ICSI	2.3429	1.3031	1.3563	25.1856	0.5705	3.6576	1.0337	0.3653	0.4529	0.1891	0.4262	0.0144
Control(Blank)	2.5742	1.3474	1.4916	31.5516	0.9352	4.6336	1.2813	0.4832	0.438	0.2001	0.4836	0.0196
Control(Blank)	2.5988	1.4356	1.53	30.6612	0.703	4.592	1.3501	0.4514	0.4621	0.2108	0.4847	0.0152
Control(Blank)	2.9542	1.6264	1.7139	33.6714	1.0346	5.3765	1.6129	0.5552	0.5354	0.2257	0.5188	0.0192
Control(Blank)	2.6339	1.4359	1.4696	29.7093	0.9355	4.6104	1.3818	0.4931	0.4495	0.1755	0.3331	0.0152
Control(Blank)	1.8532	1.0021	1.0171	20.5659	0.6503	3.1418	0.9491	0.3443	0.3281	0.1184	0.2283	0.0157
Control(Blank)	1.4338	0.751	0.7658	15.5802	0.4852	2.2995	0.6894	0.2462	0.2278	0.0876	0.1796	0.0112
Control(Blank)	2.2137	1.2859	1.407	26.7687	0.8046	4.2694	1.2176	0.4308	0.4352	0.1982	0.4449	0.0108
Control(Blank)	0.1419	0.1024	0.1071	2.0428	0.0579	0.309	0.0995	0.0317	0.0318	0.0115	0.0328	0.0012
Control(Blank)	3.3275	1.7582	1.7751	36.4651	1.1108	5.4357	1.599	0.5881	0.5506	0.2424	0.5452	0.0161
Control(Blank)	3.0544	1.6378	1.6579	34.057	0.7907	5.1319	1.4696	0.5117	0.5351	0.221	0.5215	0.0153
Control(Blank)	1.9569	1.0345	1.0476	21.7942	0.6439	3.1498	1.0029	0.3267	0.3257	0.1147	0.2311	0.011
Control(Blank)	2.4689	1.3331	1.3535	27.0741	0.8147	4.1787	1.1858	0.4351	0.4305	0.1777	0.4304	0.0163
Control(Blank)	2.1435	1.1501	1.1787	23.6623	0.7114	3.5627	1.0298	0.3709	0.3648	0.1545	0.3687	0.0122
Control(Blank)	2.5177	1.3274	1.3721	27.8319	0.8585	4.1913	1.2468	0.4387	0.4452	0.1859	0.4365	0.0187
Control(Blank)	2.3164	1.2543	1.316	26.976	0.8239	4.0736	1.17	0.4385	0.4112	0.177	0.4214	0.0169
Control(Blank)	2.3136	1.2495	1.2633	25.4166	0.7771	3.9062	1.1272	0.4099	0.4048	0.1636	0.3931	0.011
Control(Blank)	2.7656	1.4621	1.4981	30.4218	0.9231	4.6182	1.3352	0.4773	0.4823	0.2013	0.4755	0.0155
Control(Blank)	2.4375	1.3052	1.3179	26.6888	0.8115	3.9989	1.1791	0.4064	0.421	0.1753	0.4227	0.0132
Control(Blank)	2.1393	1.127	1.1498	24.0288	0.7042	3.4298	1.0559	0.3615	0.3524	0.1234	0.2656	0.0178
Control(Blank)	1.8376	0.9682	1.0091	20.4035	0.4705	3.0329	0.7958	0.35	0.3167	0.1177	0.2592	0.0153
Control(Blank)	14.4733	7.6058	7.9023	158.139	4.8947	23.8126	7.2221	2.5556	2.4665	0.9208	1.9935	0.0855
Control(Blank)	1.9111	0.9642	1.0028	20.0489	0.6136	2.9385	0.7451	0.3184	0.3179	0.1179	0.2462	0.0138
Control(Blank)	3.1654	1.7231	1.8604	39.4639	1.0907	5.7411	1.6814	0.6131	0.595	0.2502	0.5964	0.0211
Control(Blank)	1.9493	1.0657	1.0943	21.9834	0.6818	3.3648	0.9668	0.426	0.3328	0.1235	0.264	0.018
Control(Blank)	1.8767	0.9712	1.0019	20.3225	0.5184	3.0172	0.8666	0.3225	0.3135	0.1171	0.2451	0.0149
Control(Blank)	1.7891	0.9481	0.9792	20.0108	0.6028	3.0414	0.894	0.3256	0.324	0.1335	0.3253	0.1103
Control(Blank)	0.1447	0.1046	0.1097	2.0715	0.0594	0.3123	0.1017	0.0322	0.0321	0.0117	0.0347	0.0012
Control(Blank)	1.908	1.0538	1.2053	25.4812	0.743	3.786	1.1616	0.3669	0.3907	0.1727	0.404	0.0154
Control(Blank)	0.5724	0.2851	0.2945	6.0025	0.1457	0.9568	0.2722	0.0886	0.0848	0.0313	0.0971	0.0037
Control(Blank)	2.2429	1.0462	1.1036	25.6863	0.5577	4.6106	0.9838	0.2491	0.3521	0.1718	0.3176	0.0339
Control(Blank)	2.0302	1.0407	1.1114	23.8287	0.6794	3.7281	1.1018	0.3669	0.3442	0.1651	0.3718	0.0112
Control(Blank)	1.1249	1.3255	1.3659	28.1157	0.7374	4.258	0.9479	0.4171	0.4122	0.1853	0.399	0.0153
Control(Blank)	1.0081	1.0849	1.1447	24.4106	0.5218	4.2095	0.8381	0.14	0.3798	0.1162	0.2255	0.0148
Control(Blank)	1.1052	1.6491	1.666	32.5216	0.9946	5.2237	1.6018	0.6325	0.5297	0.2259	0.4904	0.0148
Control(Blank)	0.4538	0.2991	0.3122	6.2194	0.1473	0.9767	0.2809	0.1151	0.1073	0.0385	0.0994	0.004
Control(Blank)	0.3832	0.2876	0.306	5.7108	0.0756	0.8516	0.2475	0.1171	0.0367	0.0658	0.0943	0.0135
